# Supplementary material for: Molecular Docking and Simulation-Binding Analysis of Plant Phytochemicals with the Hepatocellular Carcinoma Targets Epidermal Growth Factor Receptor and Caspase-9
Source: Molecules. 2023 Apr 20;28(8):3583. doi: 10.3390/molecules28083583 (PMC10143645; doi:10.3390/molecules28083583)
Supplement: Supplementary file 1 [file molecules-28-03583-s001.zip]

Archive with 1 entries (1 files):
- molecules-2315135-supplementary.pdf
